# Supplementary material for: Ozoralizumab shows effectiveness regardless of baseline RF and ACPA titres in patients with RA: a post hoc analysis of the OHZORA trial
Source: Rheumatology (Oxford). 2025 Mar 26;64(7):4190–9. doi: 10.1093/rheumatology/keaf171 (PMC12212905; doi:10.1093/rheumatology/keaf171)
Supplement: keaf171_Supplementary_Data [file keaf171_supplementary_data.zip]

Archive with 3 entries (2 files):
- keaf171_Supplementary_Data/
- keaf171_Supplementary_Data/rhe-24-2687-File008.docx
- keaf171_Supplementary_Data/rhe-24-2687-File009.docx
